# Supplementary material for: The Effect of Weight-Loss Interventions on Cervical and Chin Subcutaneous Fat Depots; the CENTRAL Randomized Controlled Trial
Source: Nutrients. 2021 Oct 27;13(11):3827. doi: 10.3390/nu13113827 (PMC8617936; doi:10.3390/nu13113827)
Supplement: Supplementary file 1 [file nutrients-13-03827-s001.zip]

Archive with 1 entries (1 files):
- nutrients-1413944-supplementary.pdf
